# Supplementary material for: Effectiveness of Serious Games as Digital Therapeutics for Enhancing the Abilities of Children With Attention-Deficit/Hyperactivity Disorder (ADHD): Systematic Literature Review
Source: JMIR Serious Games. 2025 May 6;13:e60937. doi: 10.2196/60937 (PMC12093074; doi:10.2196/60937)
Supplement: Multimedia Appendix 3 [file games_v13i1e60937_app3.xlsx]

## Sheet: 2
		Hardware						Dimension			Game Mode			Publication area						Publication Date
		Personal Computers & Web	Mobile Devices or Tablets	Sensors/Wearables/EEG	Virtual & Augmented Reality & MR	Natural user interface		2D	3D		Single player	Multiplayer		Interdisciplinary	Psychology and medicine	Design	Computer science	Education
A 3D Rhythm-based Serious Game for Collaboration Improvement of Children with ADHD						√			√		√					√				2021
A Virtual Reality Game (The Secret Trail of Moon) for Treating Attention-Deficit/Hyperactivity Disorder: Development and Usability Study					√				√		√						√			2021
Designing MIND PRO Working Memory Game and evaluating its effectiveness on working memory in ADHD children		√						√			√				√					2019
Developing an edutainment game, taboo!, for children with ADHD based on socially aware design and VCIA model			√						√		√			√						2022
Developing and feasibility testing of the Indonesian computer-based game prototype for children with attention deficit/hyperactivity disorder		√						√			√						√			2021
Development of virtual reality rehabilitation games for children with attention-deficit hyperactivity disorder					√				√		√			√						2020
Multisensory Virtual Game with Use of the Device Leap Motion to Improve the Lack of Attention in Children of 7–12 Years with ADHD				√					√		√			√						2018
Novel Interactive Eye-Tracking Game for Training Attention in Children With Attention-Deficit/Hyperactivity Disorder.				√				√			√						√			2019
Towards the improvement of ADHD children through augmented reality serious games: Preliminary results				√				√			√				√					2018
User Experience Evaluation of the REEFOCUS ADHD Management Gaming System				√					√		√			√						2019
Effectiveness of a digital therapeutic as adjunct to treatment with medication in pediatric ADHD			√						√		√				√					2021
Development of Serious Games for Neurorehabilitation of Children with ADHD through Neurofeedback			√						√		√						√			2019
Educational games based on distributed and tangible user interfaces to stimulate cognitive abilities in children with ADHD						√		√			√			√						2015
Exploring Learning in Near-Field Communication-Based Serious Games in Children Diagnosed with ADHD			√					√			√					√				2021
IAmHero: Preliminary Findings of an Experimental Study to Evaluate the Statistical Significance of an Intervention for ADHD Conducted through the Use of Serious Games in Virtual Reality.					√				√		√				√					2023
Influence of a BCI neurofeedback videogame in children with ADHD: Quantifying the brain activity through an EEG signal processing dedicated toolbox				√					√		√						√			2016
NEUROBOT: A psycho-edutainment tool to perform neurofeedback training in children with ADHD				√				√			√			√						2019
Neurofeedback Based Attention Training for Children with ADHD				√					√		√				√					2017
Quantifying Brain Activity State: EEG analysis of Background Music in A Serious Game on Attention of Children				√				√			√							√		2020
A Feasibility Study on the Effectiveness of a Full-Body Videogame Intervention for Decreasing Attention Deficit Hyperactivity Disorder Symptoms.				√					√		√			√						2016
DIVIDI2: Reinforcing Divided Attention in Children with AD/HD Through a Mobile Application			√						√		√			√						2020
Eye-Contact Game Using Mixed Reality for the Treatment of Children With ADHD					√				√		√			√						2020
KAPEAN: Understanding Affective States of Children with ADHD				√				√			√							√		2016
Antonyms: A Computer Game to Improve Inhibitory Control of Impulsivity in Children with ADHD		√							√		√						√			2020
Behavioral Outcome Effects of Serious Gaming as an Adjunct to Treatment for Children With Attention-Deficit/Hyperactivity Disorder: A Randomized Controlled Trial		√							√		√			√						2016
Development and Validation of a Gamified Videogame for Math Learning in Attention Deficit Hyperactivity Disorder Children (ADHD)		√						√			√						√			2021
Dilud: A Mobile Application to Reinforce Rote Learning in Elementary School Children with Attention Deficit Hyperactivity Disorder			√					√			√				√					2023
Empowering children with ADHD learning disabilities with the Kinems Kinect learning games				√					√		√					√				2014
Improving Executive Functioning in Children with ADHD: Training Multiple Executive Functions within the Context of a Computer Game. A Randomized Double-Blind Placebo Controlled Trial		√							√		√			√						2015
PigScape: An embodied video game for cognitive peer-Training of impulse and behavior control in children with ADHD				√				√				√						√		2022
The Effects of Exergaming on Attention in Children With Attention Deficit/Hyperactivity Disorder: Randomized Controlled Trial.			√						√		√				√					2023
TARLAN: A Simulation Game to Improve Social Problem-Solving Skills of ADHD Children		√						√			√			√						2015
Serious Games and Their Effect Improving Attention in Students with Learning Disabilities			√					√			√			√						2019
BRAVO: A Gaming Environment for the Treatment of ADHD				√					√			√					√			2019
Adjuvant Therapy for Attention in Children with ADHD Using Game-Type Digital Therapy			√						√		√			√						2022
